# Supplementary material for: SOD1-related inherited peripheral neuropathies in a Japanese cohort: genetic variants and clinical insights
Source: J Neurol. 2025 Feb 11;272(3):191. doi: 10.1007/s00415-025-12925-4 (PMC11814053; doi:10.1007/s00415-025-12925-4)
Supplement: Supplementary file 1 — Table 1 Genetic findings of SOD1 p.Val15Ala and p.Arg144Cys [file 415_2025_12925_MOESM1_ESM.xlsx]

## Sheet: Sheet1
Nucleotide change		c.44T>C		c.430C>T
Amino Acid change		p.Val15Ala		p.Arg144Cys
Zygosity		Heterozygous		Heterozygous
Allele frequency-gnomAD		6/1613724		5/1613914
Allele frequency-jMorp		33/119880		-
Our control		-		-
FATHMM/Prediction		-7.42	Damaging	-6.87	Damaging
CADD/Prediction		20.1	Benign	25.4	Damaging
REVEL/Prediction		0.707	Damaging	0.91	Damaging
BayesDel/Prediction		0.0702	Uncertain	0.564	Damaging
ACMG	Population Data	BS1		BS1
	Same residue	PM5		PM5
	In sillico Data	PP3		PP3
	Criteria	Uncertain significance		Uncertain significance
